# Supplementary material for: Construction of a Multifunctional Nano-Scale Metal-Organic Framework-Based Drug Delivery System for Targeted Cancer Therapy
Source: Pharmaceutics. 2021 Nov 17;13(11):1945. doi: 10.3390/pharmaceutics13111945 (PMC8619429; doi:10.3390/pharmaceutics13111945)
Supplement: Supplementary file 1 [file pharmaceutics-13-01945-s001.zip]

Archive with 1 entries (1 files):
- pharmaceutics-1433709-supplementary.pdf
